# Supplementary material for: Measures of odor and lateralization thresholds of acrolein, crotonaldehyde, and hexanal using a novel vapor delivery technique
Source: PLoS One. 2017 Sep 26;12(9):e0185479. doi: 10.1371/journal.pone.0185479 (PMC5614536; doi:10.1371/journal.pone.0185479)
Supplement: S1 File — (XLSX) [file pone.0185479.s001.xlsx]

## Sheet: OT data
Subject	Acrolein, ppb	Crotonaldehyde, ppb	Hexanal, bag, ppb	Hexanal, bottle, ppb
1	22.638	2.2	4872.07	4872.07
2		0.8	14.6162	14.6162
3	45.276	5.3	1461.62	1461.62
4	90.552	2.2	4872.07	4872.07
5		0.8	146.162	4872.07
6	10.8662	13.2	146.162	14.6162
7	2.71656	0.8	48.7207	1461.62
8	90.552	0.8	146.162	48.7207
9		0.8	48.7207	146.162
10	5.43312	0.8	14.6162	48.7207
11		2.2	14.6162
12	2.71656	0.8	48.7207
13	22.638	0.8	146.162
14	5.43312	0.8	14.6162
15	90.552	2.2	14.6162
16	2.71656	0.8	146.162
17	2.71656	0.8	14.6162
18	45.276
19	45.276
20	5.43312	2.2	487.207

## Sheet: LT data
Subject	Acrolein, ppb	Crotonaldehyde, ppb	Hexanal, ppb
1	10.866	73.5	146.162
2		4.4
3		0.7
4		11
5
6
7		0.7	487.207
8			1461.62
9		1.8	487.207
10			4872.07
11			48.7207
12			1461.62
13
14		11
15
16
17
18		1.8
19
20			1.8

## Sheet: Confidence rating data
	Subject	Aldehyde	Sure %	Right (1) or wrong (0)
	1	hex	50	0
	1	hex	50	1
	3	hex	50	0
	4	hex	50	0
	5	cro	50	1
	3	cro	50	0
	1	acr	50	1
	1	acr	50	0
	7	hex	50	0
	7	hex	50	1
	1	cro	50	1
	11	acr	50	0
	11	acr	50	0
	14	cro	50	1
	11	cro	50	0
	18	acr	50	0
	19	acr	50	1
	6	cro	51	0
	6	cro	51	0
	6	cro	51	1
	6	cro	51	1
	6	cro	51	1
	6	cro	51	1
	8	hex	51	1
	6	acr	51	1
	6	hex	51	1
	13	cro	51	1
	15	acr	51	1
	15	acr	51	1
	15	acr	51	0
	15	acr	51	0
	15	acr	51	0
	15	acr	51	0
	15	hex	51	1
	15	hex	51	1
	18	acr	51	1
	20	acr	51	1
	4	acr	52	1
	4	acr	52	0
	7	hex	52	1
	9	cro	52	0
	14	acr	52	1
	15	acr	52	1
	15	acr	52	1
	18	cro	52	0
	18	cro	52	0
	20	hex	52	0
	20	hex	52	0
	14	acr	53	1
	15	acr	53	1
	15	acr	53	0
	18	acr	53	0
	18	acr	53	0
	18	hex	53	1
	4	acr	54	0
	15	acr	54	1
	15	acr	54	1
	15	hex	54	1
	15	cro	54	1
	15	cro	54	0
	15	cro	54	1
	18	acr	54	1
	1	hex	55	1
	3	hex	55	0
	3	hex	55	0
	4	hex	55	0
	3	cro	55	1
	3	cro	55	1
	3	acr	55	1
	3	acr	55	0
	4	acr	55	0
	4	acr	55	1
	4	cro	55	0
	4	cro	55	1
	4	cro	55	1
	7	hex	55	1
	8	hex	55	1
	7	cro	55	1
	8	acr	55	0
	8	acr	55	1
	8	acr	55	0
	9	hex	55	1
	5	acr	55	1
	5	acr	55	0
	5	hex	55	1
	5	hex	55	1
	11	acr	55	1
	11	acr	55	0
	9	cro	55	0
	9	cro	55	0
	9	cro	55	0
	9	cro	55	0
	9	cro	55	1
	14	cro	55	1
	2	cro	55	1
	13	hex	55	0
	13	hex	55	1
	14	hex	55	1
	14	hex	55	1
	14	acr	55	0
	14	acr	55	1
	13	acr	55	0
	15	acr	55	1
	15	acr	55	1
	19	acr	55	1
	19	hex	55	1
	20	acr	55	1
	20	acr	55	0
	18	cro	55	0
	18	cro	55	0
	18	hex	55	1
	18	hex	55	0
	15	cro	56	1
	15	cro	56	1
	4	hex	57	0
	4	hex	57	0
	4	acr	57	1
	4	cro	57	1
	5	acr	57	0
	13	acr	57	1
	18	hex	57	0
	4	acr	58	1
	18	cro	58	1
	18	hex	58	1
	18	hex	58	0
	18	hex	58	0
	1	hex	60	0
	1	hex	60	0
	1	hex	60	0
	1	hex	60	1
	3	hex	60	1
	3	hex	60	0
	3	hex	60	1
	3	hex	60	1
	4	hex	60	1
	4	hex	60	0
	4	hex	60	1
	4	hex	60	1
	3	cro	60	0
	3	cro	60	1
	3	cro	60	1
	1	acr	60	0
	1	acr	60	0
	1	acr	60	1
	1	acr	60	1
	3	acr	60	0
	3	acr	60	1
	3	acr	60	0
	3	acr	60	1
	3	acr	60	1
	4	acr	60	1
	6	cro	60	0
	7	hex	60	1
	8	hex	60	0
	8	hex	60	0
	1	cro	60	0
	1	cro	60	1
	7	cro	60	1
	7	cro	60	1
	7	acr	60	1
	7	acr	60	1
	8	acr	60	1
	8	acr	60	1
	8	acr	60	0
	6	acr	60	0
	6	acr	60	1
	8	cro	60	1
	9	cro	60	1
	9	cro	60	1
	6	hex	60	0
	6	hex	60	0
	6	hex	60	1
	9	hex	60	1
	5	acr	60	0
	10	cro	60	1
	10	cro	60	1
	11	acr	60	1
	11	acr	60	0
	11	acr	60	0
	11	acr	60	0
	9	cro	60	1
	9	cro	60	1
	9	cro	60	0
	2	cro	60	1
	2	cro	60	1
	14	hex	60	1
	10	hex	60	1
	10	hex	60	1
	13	acr	60	0
	16	cro	60	1
	16	cro	60	1
	17	cro	60	1
	10	acr	60	0
	16	acr	60	1
	16	acr	60	1
	16	acr	60	1
	16	hex	60	1
	16	hex	60	1
	16	hex	60	0
	16	hex	60	0
	16	hex	60	1
	16	hex	60	1
	3	hex	60	1
	19	acr	60	0
	19	hex	60	1
	19	hex	60	0
	19	hex	60	1
	18	cro	60	0
	18	cro	60	1
	20	cro	60	1
	19	cro	60	0
	19	cro	60	0
	18	hex	60	0
	18	hex	60	0
	20	hex	60	0
	20	hex	60	1
	20	hex	60	1
	4	acr	61	0
	4	hex	62	1
	4	hex	62	0
	4	acr	62	0
	18	acr	62	0
	18	acr	62	1
	18	hex	62	0
	18	cro	63	0
	18	acr	64	1
	3	hex	65	0
	3	hex	65	1
	3	acr	65	1
	3	acr	65	1
	3	acr	65	0
	3	acr	65	1
	6	cro	65	1
	6	cro	65	1
	7	acr	65	1
	8	acr	65	1
	6	acr	65	1
	2	cro	65	1
	2	cro	65	1
	8	cro	65	1
	6	hex	65	1
	5	acr	65	0
	5	hex	65	0
	11	acr	65	1
	11	acr	65	1
	2	cro	65	0
	2	cro	65	1
	13	hex	65	0
	10	hex	65	1
	13	acr	65	1
	13	acr	65	0
	13	acr	65	1
	17	cro	65	0
	17	cro	65	1
	17	cro	65	1
	10	acr	65	1
	10	acr	65	1
	19	acr	65	1
	18	cro	65	1
	11	acr	67	1
	4	hex	68	1
	1	hex	70	0
	1	hex	70	1
	2	hex	70	1
	2	hex	70	1
	3	hex	70	1
	8	hex	70	1
	1	cro	70	1
	1	cro	70	1
	8	acr	70	0
	8	acr	70	0
	8	acr	70	1
	8	acr	70	1
	2	cro	70	1
	8	cro	70	1
	9	hex	70	0
	5	acr	70	1
	5	acr	70	0
	10	cro	70	1
	5	hex	70	0
	5	hex	70	1
	12	hex	70	0
	13	cro	70	1
	12	cro	70	1
	12	cro	70	1
	11	hex	70	1
	11	hex	70	1
	13	hex	70	1
	13	hex	70	1
	13	acr	70	1
	13	acr	70	1
	16	cro	70	1
	17	cro	70	0
	17	cro	70	0
	17	cro	70	0
	17	cro	70	1
	10	acr	70	1
	10	acr	70	1
	16	hex	70	1
	17	acr	70	1
	17	acr	70	1
	17	hex	70	1
	17	hex	70	1
	3	hex	70	1
	3	hex	70	1
	19	acr	70	1
	19	acr	70	0
	19	acr	70	0
	19	hex	70	0
	19	hex	70	0
	20	cro	70	0
	20	hex	70	1
	5	cro	75	1
	5	cro	75	1
	8	acr	75	1
	8	acr	75	1
	6	acr	75	0
	5	acr	75	1
	5	acr	75	1
	5	hex	75	1
	5	hex	75	1
	13	cro	75	1
	14	cro	75	1
	13	hex	75	1
	11	cro	75	1
	17	cro	75	0
	17	acr	75	1
	17	hex	75	1
	17	hex	75	1
	19	acr	75	0
	19	acr	75	1
	19	hex	75	0
	19	hex	75	0
	19	hex	75	0
	19	cro	75	1
	5	acr	77	0
	11	cro	78	1
	2	hex	80	1
	1	acr	80	1
	9	hex	80	1
	11	hex	80	1
	17	cro	80	0
	19	acr	80	1
	20	acr	80	1
	20	cro	80	1
	19	cro	80	1
	8	hex	85	1
	11	cro	85	1
	19	cro	85	0
	19	cro	85	0
	19	cro	85	1
	19	cro	85	0
	12	acr	90	1
	20	acr	90	1
	20	cro	90	1
	19	cro	90	0
	12	cro	95	1
	19	cro	95	1
	1	hex	100	1
	9	cro	100	1
	12	hex	100	1
	12	hex	100	1
	12	hex	100	1
	12	acr	100	1
	12	acr	100	1
